# Supplementary material for: Rheological Properties and Sensory Profile of Yoghurt Produced with Novel Combination of Probiotic Cultures
Source: Foods. 2024 Sep 24;13(19):3021. doi: 10.3390/foods13193021 (PMC11476042; doi:10.3390/foods13193021)
Supplement: Supplementary file 1 [file foods-13-03021-s001.zip]

Archive with 1 entries (1 files):
- foods-3181144-supplementary.pdf
